# Supplementary material for: The Amyloid Assembly of the Bacterial Hfq Is Lipid-Driven and Lipid-Specific
Source: Int J Mol Sci. 2024 Jan 24;25(3):1434. doi: 10.3390/ijms25031434 (PMC10855545; doi:10.3390/ijms25031434)
Supplement: Supplementary file 1 [file ijms-25-01434-s001.zip]

Archive with 1 entries (1 files):
- ijms-2821378-supplementary.pdf
